# Supplementary material for: Common and rare variants associating with serum levels of creatine kinase and lactate dehydrogenase
Source: Nat Commun. 2016 Feb 3;7:10572. doi: 10.1038/ncomms10572 (PMC4742860; doi:10.1038/ncomms10572)
Supplement: Supplementary Data 1 — Equivalence classes of reported variants. Defined as sequence variants showing high correlation (r2 > 0.6) with the leading variant. [file ncomms10572-s2.xlsx]

## Sheet: Equivalence Classes
Variant	Alleles	Associated Variant	Alleles	r2	Sign
rs333947	[G/A]
		chr1:110272115:S	[G/A]	0.692728	1
		chr1:110276478:S	[A/G]	0.606184	-1
rs2274700	[G/A]
		chr1:194956873:S	[A/C]	0.999326	1
		chr1:194946078:S	[A/C]	0.999325	1
		chr1:194953275:S	[A/T]	0.999325	1
		chr1:194963556:S	[G/A]	0.999325	1
		chr1:194965667:S	[T/G]	0.999325	1
		chr1:194967907:S	[C/T]	0.999325	1
		chr1:194971255:S	[C/A]	0.999324	1
		chr1:194948969:S	[G/A]	0.999323	1
		chr1:194970827:S	[G/A]	0.999323	1
		chr1:194971182:S	[C/T]	0.999323	1
		chr1:194961784:S	[C/T]	0.999322	1
		chr1:194954353:S	[A/G]	0.999321	1
		chr1:194946532:I	[G/GT]	0.999319	1
		chr1:194950936:S	[A/C]	0.999292	1
		chr1:194958087:S	[A/G]	0.999253	1
		chr1:194967537:S	[G/A]	0.999245	1
		chr1:194968096:S	[A/T]	0.999134	1
		chr1:194951015:S	[G/T]	0.999116	1
		chr1:194953952:S	[A/T]	0.99899	1
		chr1:194969433:S	[C/T]	0.99895	1
		chr1:194957567:0:CTT	[CTT/!CTT]	0.98225	-1
		chr1:195103052:0:TTTG	[TTTG/!TTTG]	0.786131	1
		chr1:195103044:0:GTT	[GTT/!GTT]	0.774884	1
		chr1:195167332:0:CAA	[CAA/!CAA]	0.729574	-1
		chr1:195167332:0:CA	[CA/!CA]	0.70706	1
		chr1:194867020:I	[G/GAGAG]	0.675272	1
		chr1:194867018:I	[G/GAGAG]	0.673865	1
		chr1:195171672:0:GTT	[GTT/!GTT]	0.665297	-1
		chr1:195103044:0:GTTT	[GTTT/!GTTT]	0.626628	-1
rs150956780	[G/C]
		chr3:52690367:S	[C/T]	0.997469	1
		chr3:52743938:S	[A/G]	0.962201	1
rs17412833	[A/T]
		chr6:32740565:S	[A/G]	0.837968	1
		chr6:32735678:S	[A/G]	0.660795	1
		chr6:32740666:0:A	[A/!A]	0.64971	-1
		chr6:32710461:S	[G/T]	0.629607	1
		chr6:32709256:S	[C/T]	0.613355	1
		chr6:32709628:S	[C/T]	0.613314	1
		chr6:32709266:S	[G/A]	0.613063	1
		chr6:32690432:0:G	[G/!G]	0.609912	-1
		chr6:32690463:S	[A/G]	0.609912	1
		chr6:32709131:S	[G/A]	0.607745	1
		chr6:32709353:S	[A/G]	0.605793	1
		chr6:32709425:S	[A/G]	0.605652	1
		chr6:32709509:S	[A/G]	0.604518	1
		chr6:32709328:0:GAA	[GAA/!GAA]	0.602551	-1
		chr6:32709632:S	[A/T]	0.601814	1
		chr6:32709634:S	[C/T]	0.600962	1
rs12342201	[G/A]
		chr9:94935920:S	[G/A]	0.8674	-1
		chr9:94935232:S	[C/T]	0.867343	-1
		chr9:94934461:S	[C/T]	0.866166	-1
		chr9:94939000:S	[C/T]	0.866041	-1
		chr9:94939088:S	[C/A]	0.865964	-1
		chr9:94939048:S	[C/T]	0.865793	-1
		chr9:94934707:S	[C/T]	0.8656	-1
		chr9:94935617:S	[C/T]	0.86527	-1
		chr9:94938505:I	[C/CT]	0.864775	-1
		chr9:94939705:S	[G/A]	0.861562	-1
		chr9:94939592:S	[G/A]	0.861496	-1
		chr9:94938644:S	[C/T]	0.83354	1
		chr9:94940317:S	[A/G]	0.830806	1
		chr9:94942678:S	[C/T]	0.804307	-1
rs61751507	[C/T]
		chr10:101879954:S	[C/T]	0.99223	1
		chr10:101805104:0:T	[T/!T]	0.766682	-1
		chr10:101795350:S	[T/A]	0.764404	1
		chr10:101789723:S	[C/T]	0.739695	1
		chr10:101787505:S	[T/C]	0.739256	1
		chr10:101787291:S	[C/T]	0.739217	1
		chr10:101794248:S	[A/G]	0.739114	1
		chr10:101788395:S	[G/A]	0.735517	1
		chr10:101795611:S	[G/A]	0.735178	1
		chr10:101802489:S	[T/C]	0.73489	1
		chr10:101798983:S	[C/T]	0.734706	1
		chr10:101804900:S	[G/A]	0.734189	1
		chr10:101803472:I	[CA/C]	0.731686	1
		chr10:101796452:S	[G/A]	0.729533	1
		chr10:101804321:S	[T/G]	0.721876	1
		chr10:101801251:S	[G/A]	0.721638	1
		chr10:101805420:S	[C/T]	0.694184	1
		chr10:101792252:S	[G/A]	0.692318	1
		chr10:101806187:S	[C/T]	0.683164	1
		chr10:101805104:0:C	[C/!C]	0.680183	1
		chr10:101800569:S	[A/G]	0.672399	1
		chr10:101800294:S	[C/T]	0.672374	1
		chr10:101787320:S	[C/T]	0.625882	1
rs116841148	[G/T]
		chr11:18389025:S	[G/T]	0.999872	1
		chr11:18103279:S	[T/A]	0.854468	1
		chr11:17909090:I	[G/GA]	0.790904	1
		chr11:18304465:0:T	[T/!T]	0.737152	-1
		chr11:18291553:S	[A/G]	0.737024	1
rs7481951	[A/T]
		chr11:22157583:S	[T/G]	0.838015	1
		chr11:22138940:S	[T/C]	0.821088	1
		chr11:22155841:S	[A/G]	0.821055	1
		chr11:22136569:S	[T/C]	0.820667	1
		chr11:22137488:I	[T/TA]	0.820341	1
		chr11:22137488:S	[T/A]	0.820339	1
		chr11:22137485:0:C	[C/!C]	0.820335	1
		chr11:22135253:S	[T/C]	0.819989	1
		chr11:22136883:S	[A/G]	0.819797	1
		chr11:22135551:S	[A/G]	0.81931	1
		chr11:22137485:0:CA	[CA/!CA]	0.815794	-1
		chr11:22183460:S	[T/C]	0.811293	1
		chr11:22183424:S	[A/G]	0.811243	1
		chr11:22177816:S	[C/A]	0.799692	1
		chr11:22149505:I	[T/TA]	0.717319	1
		chr11:22157339:S	[G/A]	0.699821	1
		chr11:22156553:0:TG	[TG/!TG]	0.697376	-1
		chr11:22156552:I	[T/TTG]	0.695661	1
		chr11:22157016:I	[CG/C]	0.695445	1
		chr11:22134340:S	[C/T]	0.666726	1
		chr11:22132253:S	[G/T]	0.630655	1
		chr11:22132254:S	[A/T]	0.63017	1
		chr11:22132480:I	[C/CCAAA]	0.629658	1
		chr11:22246097:S	[G/A]	0.627755	1
		chr11:22212062:S	[G/A]	0.620784	1
		chr11:22239363:S	[G/A]	0.605795	1
		chr11:22211932:I	[AGTT/A]	0.600657	1
rs137854526	[T/C]
		chr11:22241805:S	[G/A]	1	1
		chr11:22255155:S	[T/G]	0.999976	1
		chr11:22263229:S	[C/T]	0.99983	1
		chr11:22115155:S	[G/A]	0.991942	1
		chr11:22084733:S	[A/G]	0.991319	1
		chr11:22105137:S	[G/T]	0.991269	1
		chr11:22346581:S	[C/A]	0.987506	1
		chr11:22361746:I	[C/CA]	0.987432	1
		chr11:22407291:S	[C/G]	0.987429	1
		chr11:22435008:S	[C/T]	0.987376	1
		chr11:22462423:S	[T/G]	0.987345	1
		chr11:22494870:I	[T/TTG]	0.98661	1
		chr11:22696326:S	[A/G]	0.970688	1
		chr11:21896981:S	[G/A]	0.748522	1
chr11:22241070:S	[T/A]
		chr11:22307589:S	[G/A]	0.999511	1
rs2930191	[G/A]
		chr11:47889242:S	[G/A]	0.970115	1
		chr11:47867399:S	[T/G]	0.963508	1
		chr11:47864217:S	[A/G]	0.96117	1
		chr11:47871875:S	[A/G]	0.956098	1
		chr11:47870521:S	[G/C]	0.95595	1
		chr11:47859459:S	[G/A]	0.853472	1
		chr11:47855111:S	[A/G]	0.853446	1
		chr11:47753238:S	[G/A]	0.851128	1
		chr11:47764350:S	[T/C]	0.851064	1
		chr11:47756351:S	[C/G]	0.851052	1
		chr11:47752871:S	[C/G]	0.851035	1
		chr11:47742760:S	[C/T]	0.851028	1
		chr11:47739652:S	[G/A]	0.85102	1
		chr11:47768887:S	[C/T]	0.85102	1
		chr11:47737882:S	[A/G]	0.851016	1
		chr11:47736162:S	[C/T]	0.851013	1
		chr11:47718047:S	[C/T]	0.850989	1
		chr11:47706536:S	[C/T]	0.85093	1
		chr11:47762054:S	[T/C]	0.850844	1
		chr11:47715025:S	[T/C]	0.850824	1
		chr11:47694077:S	[C/T]	0.850803	1
		chr11:47683553:S	[C/G]	0.850671	1
		chr11:47673551:S	[C/A]	0.850618	1
		chr11:47672900:S	[G/C]	0.850604	1
		chr11:47672957:S	[T/G]	0.8506	1
		chr11:47726140:S	[G/A]	0.850581	1
		chr11:47709351:S	[A/G]	0.850524	1
		chr11:47643723:S	[A/G]	0.850241	1
		chr11:47762190:S	[C/A]	0.850226	1
		chr11:47680088:S	[G/A]	0.850209	1
		chr11:47830940:S	[G/A]	0.849691	1
		chr11:47846426:S	[C/T]	0.8495	1
		chr11:47630660:S	[A/T]	0.849278	1
		chr11:47834069:S	[C/T]	0.849141	1
		chr11:47825429:S	[C/G]	0.848773	1
		chr11:47819695:S	[G/A]	0.848595	1
		chr11:47814096:S	[C/T]	0.848417	1
		chr11:47626241:S	[T/C]	0.848344	1
		chr11:47807952:S	[C/T]	0.848249	1
		chr11:47804004:S	[G/A]	0.848218	1
		chr11:47803287:S	[G/A]	0.848213	1
		chr11:47798157:S	[G/A]	0.848186	1
		chr11:47792638:S	[T/C]	0.848163	1
		chr11:47774017:S	[C/T]	0.848156	1
		chr11:47719592:S	[T/C]	0.847453	1
		chr11:47827944:S	[G/C]	0.847426	1
		chr11:47752638:S	[T/C]	0.84723	1
		chr11:47789369:S	[G/A]	0.84587	1
		chr11:47700183:I	[G/GA]	0.84528	1
		chr11:47751745:S	[C/T]	0.842715	1
		chr11:47713051:S	[A/C]	0.838718	1
		chr11:47681882:S	[C/T]	0.82626	1
		chr11:47753340:0:G	[G/!G]	0.823495	1
		chr11:47753340:0:GAAAAAAAAAAAAAAA	[GAAAAAAAAAAAAAAA/!GAAAAAAAAAAAAAAA]	0.821031	-1
		chr11:47619625:S	[A/G]	0.819101	1
		chr11:47802180:0:T	[T/!T]	0.817768	-1
		chr11:47612328:S	[C/T]	0.817474	1
		chr11:47614890:S	[C/T]	0.816743	1
		chr11:47606714:I	[AT/A]	0.813342	1
		chr11:47604618:S	[G/A]	0.813339	1
		chr11:47600467:S	[T/A]	0.813246	1
		chr11:47597005:S	[G/C]	0.812981	1
		chr11:47580466:S	[C/T]	0.812962	1
		chr11:47581290:S	[C/A]	0.812938	1
		chr11:47559305:S	[C/T]	0.812571	1
		chr11:47542952:S	[T/G]	0.812313	1
		chr11:47539697:S	[C/T]	0.812288	1
		chr11:47524650:S	[C/T]	0.812285	1
		chr11:47503622:S	[T/C]	0.812273	1
		chr11:47496273:S	[T/C]	0.812263	1
		chr11:47479450:I	[CAGA/C]	0.812221	1
		chr11:47452322:S	[G/T]	0.812056	1
		chr11:47443461:S	[C/T]	0.811608	1
		chr11:47431765:S	[G/T]	0.811394	1
		chr11:47444690:0:C	[C/!C]	0.81	1
		chr11:47444690:0:CT	[CT/!CT]	0.809863	-1
		chr11:47507412:I	[GGGACAG/G]	0.809685	1
		chr11:47507411:I	[GGGGACA/G]	0.809682	1
		chr11:47578715:S	[G/A]	0.809149	1
		chr11:47685193:S	[G/A]	0.808595	1
		chr11:47546283:S	[C/T]	0.807177	1
		chr11:47507413:I	[GGACAGT/G]	0.80598	1
		chr11:47479790:S	[C/A]	0.803562	1
		chr11:47753338:0:T	[T/!T]	0.802207	1
		chr11:47498066:I	[T/TA]	0.801771	1
		chr11:47479789:I	[TC/T]	0.801604	1
		chr11:47592202:0:AAAACAAAC	[AAAACAAAC/!AAAACAAAC]	0.791229	-1
		chr11:47592202:0:AAAAC	[AAAAC/!AAAAC]	0.790683	1
		chr11:47563059:S	[G/A]	0.789325	1
		chr11:47656459:S	[T/C]	0.779129	1
		chr11:47890185:0:A	[A/!A]	0.778211	-1
		chr11:47572374:S	[G/C]	0.773167	1
		chr11:47797440:0:CAA	[CAA/!CAA]	0.772393	-1
		chr11:47890188:0:ATATC	[ATATC/!ATATC]	0.770393	1
		chr11:47890185:0:AAT	[AAT/!AAT]	0.768518	1
		chr11:47782311:0:GAAA	[GAAA/!GAAA]	0.763495	-1
		chr11:47603563:I	[AAT/A]	0.75937	-1
		chr11:47603564:0:ATA	[ATA/!ATA]	0.751723	-1
		chr11:47797440:0:CA	[CA/!CA]	0.749196	1
		chr11:47483628:S	[G/T]	0.74337	1
		chr11:47527948:0:GTT	[GTT/!GTT]	0.740316	-1
		chr11:47527948:0:GT	[GT/!GT]	0.73961	1
		chr11:47507416:I	[CAGTGGC/C]	0.735401	1
		chr11:47603562:I	[AAAT/A]	0.73501	-1
		chr11:47685018:0:CATAAAACA	[CATAAAACA/!CATAAAACA]	0.729885	-1
		chr11:47817131:0:CAA	[CAA/!CAA]	0.728454	-1
		chr11:47459222:0:T	[T/!T]	0.727183	-1
		chr11:47890188:0:ATC	[ATC/!ATC]	0.72114	-1
		chr11:47755806:0:AT	[AT/!AT]	0.682913	1
		chr11:47417477:S	[T/C]	0.676366	1
		chr11:47414115:S	[A/G]	0.676295	1
		chr11:47497607:0:CTAAA	[CTAAA/!CTAAA]	0.670929	-1
		chr11:47740266:0:GT	[GT/!GT]	0.670598	1
		chr11:47782311:0:GAA	[GAA/!GAA]	0.664501	1
		chr11:47406914:S	[C/T]	0.663104	1
		chr11:47416539:S	[T/A]	0.661169	1
		chr11:47415341:S	[T/C]	0.659709	1
		chr11:47405677:S	[T/G]	0.659402	1
		chr11:47405073:S	[T/C]	0.659386	1
		chr11:47422582:S	[G/A]	0.658859	1
		chr11:47411163:I	[G/GAAAT]	0.657382	1
		chr11:47697704:0:ATGTGTGTGTG	[ATGTGTGTGTG/!ATGTGTGTGTG]	0.654449	-1
		chr11:47700272:0:GT	[GT/!GT]	0.652385	-1
		chr11:47713117:0:CAA	[CAA/!CAA]	0.651672	-1
		chr11:47411548:S	[C/G]	0.651109	1
		chr11:47423366:S	[A/T]	0.650181	1
		chr11:47459221:I	[TTTC/T]	0.644575	1
		chr11:47603564:0:AA	[AA/!AA]	0.641276	1
		chr11:47713117:0:CA	[CA/!CA]	0.636628	1
		chr11:47755806:0:ATT	[ATT/!ATT]	0.633743	-1
		chr11:47876525:0:TTAAA	[TTAAA/!TTAAA]	0.63316	-1
		chr11:47784915:0:CTACA	[CTACA/!CTACA]	0.633027	-1
		chr11:47622262:S	[G/A]	0.632806	1
		chr11:47626195:S	[G/A]	0.632803	1
		chr11:47625751:S	[T/C]	0.632786	1
		chr11:47626412:I	[AGCTGCAGTGAGCCATGATCGTGCCGCTGCTGTGAGCCATGATCGTGCC/A]	0.623743	1
		chr11:47626437:S	[G/A]	0.609566	1
		chr11:47607569:S	[C/T]	0.607143	1
		chr11:47578988:S	[G/A]	0.606969	1
		chr11:47561215:S	[C/T]	0.606732	1
		chr11:47486523:S	[C/A]	0.606358	1
		chr11:47522928:S	[T/C]	0.606324	1
		chr11:47567728:S	[C/T]	0.60517	1
		chr11:47459222:0:TTCTTC	[TTCTTC/!TTCTTC]	0.602744	1
		chr11:47740266:0:GTT	[GTT/!GTT]	0.601797	-1
		chr11:47834224:0:CA	[CA/!CA]	0.601508	-1
		chr11:47771850:0:GT	[GT/!GT]	0.601266	-1
chr12:7282745:0:TA	[TA/!TA]
		chr12:7274848:S	[C/T]	0.729183	-1
		chr12:7267513:S	[T/C]	0.723519	-1
		chr12:7286581:S	[G/A]	0.683987	-1
		chr12:7287417:I	[GA/G]	0.674285	-1
		chr12:7288524:S	[A/G]	0.674279	-1
		chr12:7301165:S	[C/A]	0.669894	-1
		chr12:7300178:S	[T/G]	0.667973	-1
rs145411783	[C/A]
		chr12:7413754:S	[C/T]	0.99757	1
		chr12:7284589:S	[G/A]	0.748688	1
		chr12:7284035:S	[A/G]	0.748687	1
		chr12:7266561:S	[T/C]	0.738713	1
		chr12:7217331:S	[A/T]	0.733453	1
		chr12:7217439:I	[T/TA]	0.728975	1
		chr12:7332417:S	[T/A]	0.722243	1
		chr12:7598805:S	[A/G]	0.604449	1
		chr12:7620318:S	[C/T]	0.601983	1
rs4072797	[C/T]
		chr12:7440263:S	[C/G]	1	1
		chr12:7441453:S	[G/A]	1	1
		chr12:7442489:S	[G/C]	0.999999	1
		chr12:7442574:S	[A/G]	0.999999	1
		chr12:7444122:S	[A/G]	0.999998	1
		chr12:7444188:S	[C/T]	0.999998	1
		chr12:7444318:S	[G/T]	0.999998	1
		chr12:7444892:S	[G/C]	0.999997	1
		chr12:7430527:S	[T/C]	0.99999	1
		chr12:7428034:I	[T/TAA]	0.999985	1
		chr12:7451537:S	[C/T]	0.999984	1
		chr12:7451735:S	[C/T]	0.999983	1
		chr12:7452295:S	[C/T]	0.999982	1
		chr12:7458408:I	[AAATT/A]	0.999967	1
		chr12:7460527:S	[C/T]	0.999967	1
		chr12:7465919:S	[T/G]	0.999967	1
		chr12:7466088:S	[G/A]	0.999967	1
		chr12:7467401:S	[G/T]	0.999967	1
		chr12:7467937:S	[T/C]	0.999967	1
		chr12:7470544:S	[C/A]	0.999967	1
		chr12:7473380:S	[C/T]	0.999967	1
		chr12:7474964:S	[C/T]	0.999967	1
		chr12:7475593:S	[C/T]	0.999967	1
		chr12:7475594:S	[T/G]	0.999967	1
		chr12:7478894:S	[G/C]	0.999967	1
		chr12:7464338:S	[T/A]	0.999966	1
		chr12:7480435:S	[G/C]	0.999948	1
		chr12:7482081:S	[C/G]	0.999931	1
		chr12:7425825:0:ATA	[ATA/!ATA]	0.999752	1
		chr12:7471039:I	[GAAC/G]	0.999718	1
		chr12:7446683:S	[G/C]	0.999569	1
		chr12:7433991:S	[C/T]	0.998907	1
		chr12:7437986:I	[A/AC]	0.998677	1
		chr12:7437977:I	[C/CA]	0.998288	1
		chr12:7462767:S	[A/G]	0.997985	1
		chr12:7465638:I	[TC/T]	0.997156	1
		chr12:7431744:S	[A/G]	0.996863	1
		chr12:7465648:S	[G/A]	0.99686	1
		chr12:7481213:I	[ATATT/A]	0.993618	1
		chr12:7446501:0:A	[A/!A]	0.991821	-1
		chr12:7435853:I	[CCACT/C]	0.990588	1
		chr12:7451956:0:ATATC	[ATATC/!ATATC]	0.985719	-1
		chr12:7454511:S	[G/A]	0.982668	1
		chr12:7465637:I	[TTC/T]	0.982115	1
		chr12:7481181:I	[ATTT/A]	0.979935	1
		chr12:7425824:I	[AAT/A]	0.974724	1
		chr12:7464958:I	[A/ATT]	0.970908	1
		chr12:7464871:I	[TACG/T]	0.96499	1
		chr12:7464960:I	[G/GTA]	0.962263	1
		chr12:7451939:0:CATATAT	[CATATAT/!CATATAT]	0.960165	-1
		chr12:7480994:I	[TTTTA/T]	0.957065	1
		chr12:7465150:I	[A/ATG]	0.933586	1
		chr12:7464869:I	[TA/T]	0.919108	1
		chr12:7480989:I	[ATTTAT/A]	0.909476	1
		chr12:7451956:0:A	[A/!A]	0.829789	1
		chr12:7483646:S	[A/G]	0.823145	1
		chr12:7482803:S	[T/A]	0.822825	1
		chr12:7483461:S	[T/C]	0.822586	1
		chr12:7485442:S	[C/T]	0.822563	1
		chr12:7482982:S	[T/G]	0.819476	1
		chr12:7465422:S	[A/G]	0.803193	1
		chr12:7465401:0:CATATATGTACAC	[CATATATGTACAC/!CATATATGTACAC]	0.791207	-1
		chr12:7487103:S	[C/T]	0.775918	1
		chr12:7484227:S	[G/C]	0.759295	1
		chr12:7465401:0:CGTACAC	[CGTACAC/!CGTACAC]	0.75566	1
		chr12:7480998:I	[AT/A]	0.747	1
		chr12:7465363:I	[T/TAC]	0.715353	1
		chr12:7420823:S	[A/G]	0.703854	1
		chr12:7418657:S	[T/C]	0.703838	1
		chr12:7425825:0:A	[A/!A]	0.703782	-1
		chr12:7484143:S	[G/C]	0.70229	1
		chr12:7465301:I	[TAC/T]	0.698101	1
		chr12:7415698:S	[G/C]	0.697255	1
		chr12:7465503:0:CACATAT	[CACATAT/!CACATAT]	0.685917	-1
		chr12:7422131:S	[A/G]	0.678735	1
		chr12:7433825:0:ATATATATATATTTATA	[ATATATATATATTTATA/!ATATATATATATTTATA]	0.67552	-1
		chr12:7481067:0:C	[C/!C]	0.671524	-1
		chr12:7481067:0:CTT	[CTT/!CTT]	0.622097	1
		chr12:7464950:S	[G/A]	0.613043	1
		chr12:7481080:S	[A/T]	0.610528	1
rs117692263	[T/C]
		chr12:7518578:S	[A/G]	0.999723	1
		chr12:7514076:0:TA	[TA/!TA]	0.999584	-1
		chr12:7514076:0:TC	[TC/!TC]	0.999584	1
		chr12:7512484:S	[A/G]	0.999334	1
		chr12:7511642:0:G	[G/!G]	0.999096	-1
		chr12:7511642:0:C	[C/!C]	0.998456	1
		chr12:7521092:I	[C/CT]	0.998152	1
		chr12:7506207:S	[C/T]	0.997893	1
		chr12:7510823:S	[G/A]	0.997526	1
		chr12:7496369:S	[A/G]	0.975173	1
		chr12:7492102:0:GAGAGAGAA	[GAGAGAGAA/!GAGAGAGAA]	0.974606	-1
		chr12:7492102:0:G	[G/!G]	0.974455	1
		chr12:7492088:0:CAGAGAGAG	[CAGAGAGAG/!CAGAGAGAG]	0.843655	-1
		chr12:7492088:0:CAGAGAG	[CAGAGAG/!CAGAGAG]	0.648038	1
rs4883263	[T/C]
		chr12:7542405:S	[A/T]	0.999995	1
		chr12:7543191:S	[G/A]	0.999988	1
		chr12:7544580:S	[T/C]	0.999971	1
		chr12:7553541:S	[A/G]	0.999943	1
		chr12:7553997:S	[A/G]	0.999943	1
		chr12:7554250:S	[A/G]	0.999943	1
		chr12:7552369:S	[A/G]	0.999942	1
		chr12:7548589:S	[A/G]	0.999939	1
		chr12:7536529:0:A	[A/!A]	0.999926	1
		chr12:7534594:S	[G/A]	0.999769	1
		chr12:7555125:I	[A/AAGAAAGAGAGAG]	0.997616	1
		chr12:7534052:S	[A/C]	0.97174	1
		chr12:7526305:S	[A/G]	0.971356	1
		chr12:7557990:0:AGAAAAAAA	[AGAAAAAAA/!AGAAAAAAA]	0.937351	1
		chr12:7557998:I	[AAAG/A]	0.937351	1
		chr12:7557999:0:AAGAAA	[AAGAAA/!AAGAAA]	0.937351	1
		chr12:7558000:0:AGAAAAAG	[AGAAAAAG/!AGAAAAAG]	0.937351	1
		chr12:7560435:S	[C/T]	0.935518	1
		chr12:7555129:0:A	[A/!A]	0.915326	1
		chr12:7557647:S	[T/C]	0.90942	1
		chr12:7557653:S	[A/G]	0.90942	1
		chr12:7550468:S	[G/T]	0.904384	1
		chr12:7561591:I	[AAGC/A]	0.88233	1
		chr12:7561592:0:AGCAG	[AGCAG/!AGCAG]	0.879005	1
		chr12:7562412:S	[G/A]	0.869576	1
		chr12:7561593:0:GCAGGAAAGAAA	[GCAGGAAAGAAA/!GCAGGAAAGAAA]	0.864995	1
		chr12:7557999:0:AAAA	[AAAA/!AAAA]	0.651403	-1
rs7305678	[T/G]
		chr12:7578701:S	[C/G]	0.793466	1
		chr12:7581160:S	[T/C]	0.754232	-1
		chr12:7583468:S	[A/C]	0.753912	-1
		chr12:7581884:S	[T/C]	0.753905	-1
		chr12:7581950:S	[T/C]	0.753763	-1
		chr12:7582401:S	[A/G]	0.753259	-1
		chr12:7577900:I	[A/AG]	0.743293	-1
		chr12:7584666:S	[C/T]	0.728069	-1
		chr12:7572524:I	[CTGTT/C]	0.726675	1
		chr12:7572659:S	[T/A]	0.726477	1
		chr12:7589327:S	[T/C]	0.706754	-1
		chr12:7592838:S	[G/A]	0.672565	1
		chr12:7597090:S	[C/G]	0.671967	1
		chr12:7588777:S	[A/G]	0.671879	-1
		chr12:7598437:S	[A/G]	0.671421	-1
		chr12:7599811:S	[G/A]	0.671325	1
		chr12:7596999:S	[C/A]	0.671285	1
		chr12:7609271:I	[G/GA]	0.67105	1
		chr12:7571638:S	[G/C]	0.600638	1
		chr12:7571639:S	[A/G]	0.600638	1
		chr12:7578013:S	[T/C]	0.600458	1
		chr12:7564324:S	[T/A]	0.600084	1
		chr12:7565106:S	[G/T]	0.600065	1
chr12:110830276:S	[T/C]
		chr12:111290544:S	[G/A]	0.997931	1
		chr12:111301047:S	[G/A]	0.997931	1
		chr12:110385160:0:TACACAC	[TACACAC/!TACACAC]	0.983278	-1
		chr12:110462920:S	[C/T]	0.900433	1
		chr12:111045555:S	[G/A]	0.797538	1
		chr12:110385162:S	[T/C]	0.790988	1
		chr12:111117509:S	[C/T]	0.762187	1
		chr12:110555332:S	[G/A]	0.757564	1
		chr12:110566902:S	[C/T]	0.756473	1
		chr12:110441793:S	[C/T]	0.755633	1
		chr12:111057324:S	[G/A]	0.7545	1
		chr12:111082492:I	[CTT/C]	0.754429	1
		chr12:111197154:S	[A/G]	0.754055	1
		chr12:110648651:S	[A/G]	0.749	1
		chr12:110373191:S	[T/C]	0.74791	1
		chr12:110385164:0:TACACACACACAC	[TACACACACACAC/!TACACACACACAC]	0.676457	-1
rs7318906	[G/A]
		chr13:73006588:S	[T/G]	0.998942	-1
		chr13:73022677:S	[G/A]	0.970949	1
		chr13:73004940:S	[A/G]	0.96046	-1
		chr13:73022347:0:GTTGTTTTTTTT	[GTTGTTTTTTTT/!GTTGTTTTTTTT]	0.951815	-1
		chr13:73041199:S	[G/A]	0.950267	-1
		chr13:73040477:S	[C/T]	0.95011	1
		chr13:73054766:I	[A/ACT]	0.948875	-1
		chr13:73057780:S	[G/A]	0.948845	1
		chr13:73063425:S	[G/A]	0.948492	-1
		chr13:73046369:S	[C/T]	0.948423	1
		chr13:73066093:I	[TA/T]	0.944844	-1
		chr13:73025291:S	[C/T]	0.944838	1
		chr13:73028676:S	[C/T]	0.944804	1
		chr13:73033999:S	[A/G]	0.944654	-1
		chr13:73042863:S	[G/A]	0.942998	-1
		chr13:73044050:S	[T/C]	0.942784	1
		chr13:73066094:S	[A/T]	0.942561	-1
		chr13:73048399:S	[A/G]	0.942309	-1
		chr13:73067715:S	[T/C]	0.942158	-1
		chr13:73059037:S	[A/G]	0.941856	1
		chr13:73062269:S	[C/A]	0.94181	-1
		chr13:73014392:S	[C/T]	0.936746	-1
		chr13:73067240:I	[A/AC]	0.936082	-1
		chr13:73008413:S	[T/G]	0.932734	-1
		chr13:73008417:S	[A/G]	0.932734	-1
		chr13:73008459:S	[G/A]	0.932732	-1
		chr13:73073005:S	[A/G]	0.928404	-1
		chr13:73022361:0:G	[G/!G]	0.927481	1
		chr13:73077587:S	[A/C]	0.927359	-1
		chr13:73022361:0:GTTTTTTTTTTG	[GTTTTTTTTTTG/!GTTTTTTTTTTG]	0.926371	-1
		chr13:73022347:0:G	[G/!G]	0.926137	1
		chr13:73022350:0:G	[G/!G]	0.926029	1
		chr13:73066080:0:C	[C/!C]	0.925439	-1
		chr13:73024853:S	[A/G]	0.921108	-1
		chr13:73023799:S	[G/A]	0.918873	-1
		chr13:73082894:S	[G/A]	0.916918	-1
		chr13:73083224:S	[C/T]	0.916623	-1
		chr13:73081839:S	[T/C]	0.915375	-1
		chr13:73022350:0:GTTTTTTTTTTG	[GTTTTTTTTTTG/!GTTTTTTTTTTG]	0.895394	-1
		chr13:73086024:I	[TA/T]	0.857437	-1
		chr13:73086023:I	[TTA/T]	0.857143	-1
		chr13:73086014:I	[TA/T]	0.856082	-1
		chr13:73086936:S	[A/G]	0.835354	-1
		chr13:73069544:0:GTT	[GTT/!GTT]	0.80785	-1
		chr13:73067263:S	[C/T]	0.789466	-1
		chr13:73067828:0:G	[G/!G]	0.789458	-1
		chr13:73073006:S	[G/T]	0.78438	-1
		chr13:73076926:S	[T/G]	0.78431	-1
		chr13:73077253:S	[T/C]	0.784091	-1
		chr13:73067379:I	[TA/T]	0.783753	-1
		chr13:73082015:S	[G/T]	0.775412	-1
		chr13:73086004:I	[A/ATT]	0.769654	-1
		chr13:73090249:S	[A/G]	0.737475	-1
		chr13:73090250:S	[A/T]	0.737445	-1
		chr13:73066080:0:CTT	[CTT/!CTT]	0.727762	1
		chr13:73086768:S	[A/G]	0.718968	-1
		chr13:73086674:S	[A/G]	0.718444	-1
		chr13:73086591:S	[G/A]	0.718231	-1
		chr13:73086776:I	[A/AG]	0.718226	-1
		chr13:73079441:S	[T/C]	0.712949	-1
		chr13:73060077:S	[A/C]	0.708573	-1
		chr13:73059712:S	[G/T]	0.708426	-1
		chr13:73060374:S	[G/A]	0.703479	-1
		chr13:73059794:S	[C/G]	0.703412	-1
		chr13:73033120:0:A	[A/!A]	0.688228	-1
		chr13:73087975:S	[T/G]	0.685546	-1
		chr13:73069900:S	[C/T]	0.683776	-1
		chr13:73052940:0:AACACACACAC	[AACACACACAC/!AACACACACAC]	0.683663	-1
		chr13:73070434:S	[C/T]	0.683456	-1
		chr13:73070039:S	[C/T]	0.683091	-1
		chr13:73067678:S	[G/A]	0.683085	-1
		chr13:73067828:0:A	[A/!A]	0.683082	1
		chr13:73077913:S	[T/A]	0.67847	-1
		chr13:73071536:S	[C/A]	0.673568	-1
		chr13:73071426:S	[C/T]	0.673477	-1
		chr13:73063975:0:CTTT	[CTTT/!CTTT]	0.648022	1
		chr13:73086633:0:AT	[AT/!AT]	0.643251	1
		chr13:73091516:S	[A/G]	0.639542	-1
		chr13:73086633:0:ATTTT	[ATTTT/!ATTTT]	0.626161	-1
		chr13:73089635:S	[C/T]	0.623743	-1
		chr13:73091515:S	[C/A]	0.622724	-1
		chr13:73092684:S	[T/C]	0.621079	-1
		chr13:73093200:S	[C/T]	0.621072	-1
		chr13:73093888:S	[C/T]	0.616561	-1
rs149354459	[C/G]
		chr19:50228943:S	[G/T]	0.650937	1
rs145987658	[G/A]
		chr19:50506961:S	[G/A]	1	1
		chr19:50714764:S	[G/A]	0.70251	1
		chr19:50851549:S	[C/T]	0.641678	1
		chr19:50986725:S	[C/A]	0.637403	1
rs17357122	[G/A]
		chr19:50529654:S	[T/C]	0.691604	1
		chr19:50530694:S	[G/A]	0.675825	1
rs11559024	[T/C]
		chr19:50548660:S	[G/A]	0.897444	1
		chr19:50459837:S	[C/T]	0.868415	1
		chr19:50428989:S	[G/C]	0.850237	1
		chr19:50580648:S	[C/T]	0.807851	1
rs393600	[G/A]
		chr19:59450922:S	[G/A]	0.990394	1
		chr19:59451383:S	[T/C]	0.968108	1
		chr19:59448469:S	[C/T]	0.919581	1
		chr19:59449488:S	[T/C]	0.727639	1
		chr19:59446632:S	[T/G]	0.727061	1
		chr19:59447806:S	[G/A]	0.720005	1
		chr19:59446564:S	[T/C]	0.715747	1
rs12975366	[T/C]
		chr19:59451478:S	[T/C]	0.710738	1
		chr19:59445014:S	[T/C]	0.667556	1
		chr19:59444029:S	[C/G]	0.656947	1
